# Supplementary material for: Edge and texture aware image denoising using median noise residue U-net with hand-crafted features
Source: PeerJ Comput Sci. 2025 Jan 16;11:e2449. doi: 10.7717/peerj-cs.2449 (PMC11784896; doi:10.7717/peerj-cs.2449)
Supplement: Supplemental Information 2 — For Training purposes- Berkeley Segmentation dataset300 was used named soniya-mask. CBSD68, Set12, McMaster, and Kodak24 were used for testing purposes. [file peerj-cs-11-2449-s002.zip]

Archive with 427 entries (422 files):
- overall database/CBSD68/
- overall database/CBSD68/101085.jpg
- overall database/CBSD68/101087.jpg
- overall database/CBSD68/102061.jpg
- overall database/CBSD68/103070.jpg
- overall database/CBSD68/105025.jpg
- overall database/CBSD68/106024.jpg
- overall database/CBSD68/108005.jpg
- overall database/CBSD68/108070.jpg
- overall database/CBSD68/108082.jpg
- overall database/CBSD68/109053.jpg
- overall database/CBSD68/119082.jpg
- overall database/CBSD68/12084.jpg
- overall database/CBSD68/123074.jpg
- overall database/CBSD68/126007.jpg
- overall database/CBSD68/130026.jpg
- overall database/CBSD68/134035.jpg
- overall database/CBSD68/14037.jpg
- overall database/CBSD68/143090.jpg
- overall database/CBSD68/145086.jpg
- overall database/CBSD68/147091.jpg
- overall database/CBSD68/148026.jpg
- overall database/CBSD68/148089.jpg
- overall database/CBSD68/157055.jpg
- overall database/CBSD68/159008.jpg
- overall database/CBSD68/160068.jpg
- overall database/CBSD68/16077.jpg
- overall database/CBSD68/163085.jpg
- overall database/CBSD68/167062.jpg
- overall database/CBSD68/167083.jpg
- overall database/CBSD68/170057.jpg
- overall database/CBSD68/175032.jpg
- overall database/CBSD68/175043.jpg
- overall database/CBSD68/182053.jpg
- overall database/CBSD68/189080.jpg
- overall database/CBSD68/19021.jpg
- overall database/CBSD68/196073.jpg
- overall database/CBSD68/197017.jpg
- overall database/CBSD68/208001.jpg
- overall database/CBSD68/210088.jpg
- overall database/CBSD68/21077.jpg
- overall database/CBSD68/216081.jpg
- overall database/CBSD68/219090.jpg
- overall database/CBSD68/220075.jpg
- overall database/CBSD68/223061.jpg
- overall database/CBSD68/227092.jpg
- overall database/CBSD68/229036.jpg
- overall database/CBSD68/236037.jpg
- overall database/CBSD68/24077.jpg
- overall database/CBSD68/241004.jpg
- overall database/CBSD68/241048.jpg
- overall database/CBSD68/253027.jpg
- overall database/CBSD68/253055.jpg
- overall database/CBSD68/260058.jpg
- overall database/CBSD68/271035.jpg
- overall database/CBSD68/285079.jpg
- overall database/CBSD68/291000.jpg
- overall database/CBSD68/295087.jpg
- overall database/CBSD68/296007.jpg
- overall database/CBSD68/296059.jpg
- overall database/CBSD68/299086.jpg
- overall database/CBSD68/300091.jpg
- overall database/CBSD68/302008.jpg
- overall database/CBSD68/304034.jpg
- overall database/CBSD68/304074.jpg
- overall database/CBSD68/306005.jpg
- overall database/CBSD68/3096.jpg
- overall database/CBSD68/33039.jpg
- overall database/CBSD68/351093.jpg
- overall database/kodak24/
- overall database/kodak24/kodim01.jpg
- overall database/kodak24/kodim02.jpg
- overall database/kodak24/kodim03.jpg
- overall database/kodak24/kodim04.jpg
- overall database/kodak24/kodim05.jpg
- overall database/kodak24/kodim06.jpg
- overall database/kodak24/kodim07.jpg
- overall database/kodak24/kodim08.jpg
- overall database/kodak24/kodim09.jpg
- overall database/kodak24/kodim10.jpg
- overall database/kodak24/kodim11.jpg
- overall database/kodak24/kodim12.jpg
- overall database/kodak24/kodim13.jpg
- overall database/kodak24/kodim14.jpg
- overall database/kodak24/kodim15.jpg
- overall database/kodak24/kodim16.jpg
- overall database/kodak24/kodim17.jpg
- overall database/kodak24/kodim18.jpg
- overall database/kodak24/kodim19.jpg
- overall database/kodak24/kodim20.jpg
- overall database/kodak24/kodim21.jpg
- overall database/kodak24/kodim22.jpg
- overall database/kodak24/kodim23.jpg
- overall database/kodak24/kodim24.jpg
- overall database/Mcmaster/
- overall database/Mcmaster/1.jpg
- overall database/Mcmaster/10.jpg
- overall database/Mcmaster/11.jpg
- overall database/Mcmaster/12.jpg
- overall database/Mcmaster/13.jpg
- overall database/Mcmaster/14.jpg
- overall database/Mcmaster/15.jpg
- overall database/Mcmaster/16.jpg
- overall database/Mcmaster/17.jpg
- overall database/Mcmaster/18.jpg
- overall database/Mcmaster/2.jpg
- overall database/Mcmaster/3.jpg
- overall database/Mcmaster/4.jpg
- overall database/Mcmaster/5.jpg
- overall database/Mcmaster/6.jpg
- overall database/Mcmaster/7.jpg
- overall database/Mcmaster/8.jpg
- overall database/Mcmaster/9.jpg
- overall database/Set12/
- overall database/Set12/01.jpg
- overall database/Set12/02.jpg
- overall database/Set12/03.jpg
- overall database/Set12/04.jpg
- overall database/Set12/05.jpg
- overall database/Set12/06.jpg
- overall database/Set12/07.jpg
- overall database/Set12/08.jpg
- overall database/Set12/09.jpg
- overall database/Set12/10.jpg
- overall database/Set12/11.jpg
- overall database/Set12/12.jpg
- overall database/soniya_mask/
- overall database/soniya_mask/100075.jpg
- overall database/soniya_mask/100080.jpg
- overall database/soniya_mask/100098.jpg
- overall database/soniya_mask/101085.jpg
- overall database/soniya_mask/101087.jpg
- overall database/soniya_mask/102061.jpg
- overall database/soniya_mask/103041.jpg
- overall database/soniya_mask/103070.jpg
- overall database/soniya_mask/104022.jpg
- overall database/soniya_mask/105019.jpg
- overall database/soniya_mask/105025.jpg
- overall database/soniya_mask/105053.jpg
- overall database/soniya_mask/106020.jpg
- overall database/soniya_mask/106024.jpg
- overall database/soniya_mask/106025.jpg
- overall database/soniya_mask/108005.jpg
- overall database/soniya_mask/108041.jpg
- overall database/soniya_mask/108070.jpg
- overall database/soniya_mask/108073.jpg
- overall database/soniya_mask/108082.jpg
- overall database/soniya_mask/109034.jpg
- overall database/soniya_mask/109053.jpg
- overall database/soniya_mask/112082.jpg
- overall database/soniya_mask/113009.jpg
- overall database/soniya_mask/113016.jpg
- overall database/soniya_mask/113044.jpg
- overall database/soniya_mask/117054.jpg
- overall database/soniya_mask/118020.jpg
- overall database/soniya_mask/118035.jpg
- overall database/soniya_mask/119082.jpg
- overall database/soniya_mask/12003.jpg
- overall database/soniya_mask/12074.jpg
- overall database/soniya_mask/12084.jpg
- overall database/soniya_mask/122048.jpg
- overall database/soniya_mask/123074.jpg
- overall database/soniya_mask/124084.jpg
- overall database/soniya_mask/126007.jpg
- overall database/soniya_mask/126039.jpg
- overall database/soniya_mask/130026.jpg
- overall database/soniya_mask/130034.jpg
- overall database/soniya_mask/134008.jpg
- overall database/soniya_mask/134035.jpg
- overall database/soniya_mask/134052.jpg
- overall database/soniya_mask/135037.jpg
- overall database/soniya_mask/135069.jpg
- overall database/soniya_mask/138032.jpg
- overall database/soniya_mask/138078.jpg
- overall database/soniya_mask/140055.jpg
- overall database/soniya_mask/140075.jpg
- overall database/soniya_mask/14037.jpg
- overall database/soniya_mask/143090.jpg
- overall database/soniya_mask/144067.jpg
- overall database/soniya_mask/145014.jpg
- overall database/soniya_mask/145053.jpg
- overall database/soniya_mask/145086.jpg
- overall database/soniya_mask/147021.jpg
- overall database/soniya_mask/147062.jpg
- overall database/soniya_mask/147091.jpg
- overall database/soniya_mask/148026.jpg
- overall database/soniya_mask/148089.jpg
- overall database/soniya_mask/15004.jpg
- overall database/soniya_mask/15088.jpg
- overall database/soniya_mask/151087.jpg
- overall database/soniya_mask/153077.jpg
- overall database/soniya_mask/153093.jpg
- overall database/soniya_mask/155060.jpg
- overall database/soniya_mask/156065.jpg
- overall database/soniya_mask/156079.jpg
- overall database/soniya_mask/157036.jpg
- overall database/soniya_mask/157055.jpg
- overall database/soniya_mask/159008.jpg
- overall database/soniya_mask/159029.jpg
- overall database/soniya_mask/159045.jpg
- overall database/soniya_mask/159091.jpg
- overall database/soniya_mask/160068.jpg
- overall database/soniya_mask/16052.jpg
- overall database/soniya_mask/16077.jpg
- overall database/soniya_mask/161062.jpg
- overall database/soniya_mask/163014.jpg
- overall database/soniya_mask/163062.jpg
- overall database/soniya_mask/163085.jpg
- overall database/soniya_mask/164074.jpg
- overall database/soniya_mask/166081.jpg
- overall database/soniya_mask/167062.jpg
- overall database/soniya_mask/167083.jpg
- overall database/soniya_mask/169012.jpg
- overall database/soniya_mask/170054.jpg
- overall database/soniya_mask/170057.jpg
- overall database/soniya_mask/172032.jpg
- overall database/soniya_mask/173036.jpg
- overall database/soniya_mask/175032.jpg
- overall database/soniya_mask/175043.jpg
- overall database/soniya_mask/176019.jpg
- overall database/soniya_mask/176035.jpg
- overall database/soniya_mask/176039.jpg
- overall database/soniya_mask/178054.jpg
- overall database/soniya_mask/181018.jpg
- overall database/soniya_mask/181079.jpg
- overall database/soniya_mask/181091.jpg
- overall database/soniya_mask/182053.jpg
- overall database/soniya_mask/183055.jpg
- overall database/soniya_mask/183087.jpg
- overall database/soniya_mask/187003.jpg
- overall database/soniya_mask/187029.jpg
- overall database/soniya_mask/187039.jpg
- overall database/soniya_mask/187071.jpg
- overall database/soniya_mask/187083.jpg
- overall database/soniya_mask/188005.jpg
- overall database/soniya_mask/188063.jpg
- overall database/soniya_mask/188091.jpg
- overall database/soniya_mask/189003.jpg
- overall database/soniya_mask/189011.jpg
- overall database/soniya_mask/189080.jpg
- overall database/soniya_mask/19021.jpg
- overall database/soniya_mask/196015.jpg
- overall database/soniya_mask/196073.jpg
- overall database/soniya_mask/197017.jpg
- overall database/soniya_mask/198004.jpg
- overall database/soniya_mask/198023.jpg
- overall database/soniya_mask/198054.jpg
- overall database/soniya_mask/20008.jpg
- overall database/soniya_mask/202012.jpg
- overall database/soniya_mask/207056.jpg
- overall database/soniya_mask/208001.jpg
- overall database/soniya_mask/209070.jpg
- overall database/soniya_mask/2092.jpg
- overall database/soniya_mask/210088.jpg
- overall database/soniya_mask/21077.jpg
- overall database/soniya_mask/216041.jpg
- overall database/soniya_mask/216053.jpg
- overall database/soniya_mask/216066.jpg
- overall database/soniya_mask/216081.jpg
- overall database/soniya_mask/219090.jpg
- overall database/soniya_mask/220075.jpg
- overall database/soniya_mask/22013.jpg
- overall database/soniya_mask/22090.jpg
- overall database/soniya_mask/22093.jpg
- overall database/soniya_mask/223061.jpg
- overall database/soniya_mask/225017.jpg
- overall database/soniya_mask/227040.jpg
- overall database/soniya_mask/227046.jpg
- overall database/soniya_mask/227092.jpg
- overall database/soniya_mask/229036.jpg
- overall database/soniya_mask/23025.jpg
- overall database/soniya_mask/23080.jpg
- overall database/soniya_mask/23084.jpg
- overall database/soniya_mask/231015.jpg
- overall database/soniya_mask/232038.jpg
- overall database/soniya_mask/236017.jpg
- overall database/soniya_mask/236037.jpg
- overall database/soniya_mask/238011.jpg
- overall database/soniya_mask/239007.jpg
- overall database/soniya_mask/239096.jpg
- overall database/soniya_mask/24004.jpg
- overall database/soniya_mask/24063.jpg
- overall database/soniya_mask/24077.jpg
- overall database/soniya_mask/241004.jpg
- overall database/soniya_mask/241048.jpg
- overall database/soniya_mask/242078.jpg
- overall database/soniya_mask/245051.jpg
- overall database/soniya_mask/246016.jpg
- overall database/soniya_mask/246053.jpg
- overall database/soniya_mask/247085.jpg
- overall database/soniya_mask/249061.jpg
- overall database/soniya_mask/249087.jpg
- overall database/soniya_mask/25098.jpg
- overall database/soniya_mask/253027.jpg
- overall database/soniya_mask/253036.jpg
- overall database/soniya_mask/253055.jpg
- overall database/soniya_mask/254033.jpg
- overall database/soniya_mask/254054.jpg
- overall database/soniya_mask/260058.jpg
- overall database/soniya_mask/260081.jpg
[truncated: 127 more entries]
