# Supplementary material for: Edge and texture aware image denoising using median noise residue U-net with hand-crafted features
Source: PeerJ Comput Sci. 2025 Jan 16;11:e2449. doi: 10.7717/peerj-cs.2449 (PMC11784896; doi:10.7717/peerj-cs.2449)
Supplement: Supplemental Information 3 — Codes for the noise level of 50 have been shared, as similar to 15 and 25. [file peerj-cs-11-2449-s003.py]

# -*- coding: utf-8 -*-
"""soniyafinalbsd50.ipynb

Automatically generated by Colab.

Original file is located at
    https://colab.research.google.com/drive/1gBaM2Zsy2SEyt3izO1ftVvOZwrjOL-EG
"""

from google.colab import drive
drive.mount('/content/drive')

import os
import cv2
input_folder = '/content/drive/MyDrive/soniyafinal/soniya_mask'
target_size = (400, 400)  # Adjust the size as needed
image_files = [f for f in os.listdir(input_folder) if f.endswith(('.jpg', '.png', '.jpeg', '.bmp'))]
for image_file in image_files:
    image_path = os.path.join(input_folder, image_file)
    image = cv2.imread(image_path)
    resized_image = cv2.resize(image, target_size)
    cv2.imwrite(image_path, resized_image)

import numpy as np
import matplotlib.pyplot as plt
from PIL import Image, ImageFilter
image = Image.open('/content/drive/MyDrive/soniyafinal/soniya_mask/12074.jpg')
#image = image.convert("RGB")
image_array = np.array(image)

sigma_values = [15,25,50]
plt.figure(figsize=(15, 7))
plt.subplot(1, len(sigma_values) + 1, 1)
plt.title('Original Image')
plt.imshow(image_array, cmap='gray')
plt.axis('off')
for i, sigma in enumerate(sigma_values):
    noise=np.random.normal(0, sigma, image_array.shape).astype(np.uint8)
    noisy_image_array = np.clip(image_array + noise, 0, 255)
    print(np.mean(noisy_image_array))

    #noisy_image = noisy_image.astype(np.int8)
    #noisy_image = np.clip(noisy_image, 0, 255)
    plt.subplot(1, len(sigma_values) + 1, i + 2)
    plt.title(f'Noise (σ={sigma})')
    plt.imshow(noisy_image_array , cmap='gray')
    plt.axis('off')
plt.tight_layout()
plt.show()

# This code is for u-net gray
from tensorflow.keras.layers import Conv2D, ZeroPadding2D, UpSampling2D, BatchNormalization,Dropout, Reshape, GlobalAveragePooling2D, Activation, Dense, Multiply, AveragePooling2D, MaxPool2D, Conv2DTranspose, Concatenate, Input
from tensorflow.keras.models import Model
import os
os.environ["TF_CPP_MIN_LOG_LEVEL"] = "2"
import numpy as np
import cv2
from glob import glob
from PIL import Image
from sklearn.utils import shuffle
import tensorflow as tf
from tensorflow.keras.callbacks import ModelCheckpoint, CSVLogger, ReduceLROnPlateau, EarlyStopping, TensorBoard
from tensorflow.keras.optimizers import Adam
from sklearn.model_selection import train_test_split
import numpy as np
from tensorflow.keras import backend as K
from tensorflow.keras.losses import MeanSquaredError
from tensorflow.keras.regularizers import l2
H = 400
W = 400
np.random.seed(42)
from skimage import io, color, img_as_ubyte, img_as_float
import scipy.ndimage as ndi
#from skimage.segmentation import total_variation
from tensorflow.keras.losses import mean_squared_error, mean_squared_logarithmic_error
l2_reg_strength = 0.000001

def channel_wise_attention(x):
    channel_avg = GlobalAveragePooling2D()(x)
    channel_avg = Reshape((1, 1, x.shape[-1]))(channel_avg)
    channel_weights = Dense(x.shape[-1], activation='softmax')(channel_avg)
    x = Multiply()([x, channel_weights])
    return x

def mse_loss(y_true, y_pred):
    return tf.reduce_mean((y_true - y_pred) ** 2)

def tv_loss(y_pred):
    return tf.image.total_variation(y_pred)

def msle_loss(y_true, y_pred):
    #mse_loss = mean_squared_error(y_true, y_pred)
    msle_loss = mean_squared_logarithmic_error(y_true, y_pred)
    return tf.reduce_mean(msle_loss)

def combined_loss(y_true, y_pred):
    mse = mse_loss(y_true, y_pred)
    #perceptual = perceptual_loss(y_true, y_pred)
    tv = tv_loss(y_pred)
    msle=msle_loss(y_true, y_pred)
    #total_loss = mse + 1 * msle + 1 * tv  # Adjust the weights as needed
    total_loss = mse # Adjust the weights as needed
    return total_loss

from PIL import Image, ImageFilter
import numpy as np

def medianfilter(noisy_image):
    noisy_image_pil = Image.fromarray(noisy_image)
    median_filtered_image_pil1 = noisy_image_pil.filter(ImageFilter.MedianFilter(size=3))
    residue1 = noisy_image -  median_filtered_image_pil1
    median_filtered_image_pil2 = noisy_image_pil.filter(ImageFilter.MedianFilter(size=5))
    residue2 = noisy_image -  median_filtered_image_pil2
    median_filtered_image_pil3 = noisy_image_pil.filter(ImageFilter.MedianFilter(size=7))
    residue3 = noisy_image -  median_filtered_image_pil3
    residue = np.mean([residue1, residue2, residue3],axis=0)
    return residue1,residue2,residue3,residue

def gradient(image):
    x_gradient = cv2.Sobel(image, cv2.CV_64F, 1, 0, ksize=3)
    y_gradient = cv2.Sobel(image, cv2.CV_64F, 0, 1, ksize=3)
    gradient_magnitude = np.sqrt(x_gradient**2 + y_gradient**2)
    gradient_direction = np.arctan2(y_gradient, x_gradient)
    return gradient_magnitude, gradient_direction


def read_image(path):
    path = path.decode()
    with Image.open(path) as img:
         #input_image_array = np.array(img)
         gray = np.array(img.convert('L'))
         sigma=50
         #x = input_image_array + np.random.normal(0, sigma, input_image_array.shape).astype(np.uint8)
         x = gray + np.random.normal(0, sigma, gray.shape)
         x = np.clip(x, 0, 255).astype(np.uint8)
         #gray_noise = gray + np.random.normal(0, sigma, gray.shape).astype(np.uint8)
                  #gradient_magnitude = gradient(gray_noise)
         residue1,residue2,residue3,residue = medianfilter(x)  # Apply your medianfilter function to the grayscale image
         gradient_direction, gradient_magnitude = gradient(gray)
         #x = np.dstack((x, residue1))  # Stack the original image and residue along the third dimension
         x = np.dstack((x, residue))
         x = np.dstack((x, gradient_magnitude))
         #x = np.dstack((x, gray_noise))
         x = x / 255.0  # Normalize pixel values to the range [0, 1]
         x = x.astype(np.float32)
    return x

def read_mask(path):
    path = path.decode()
    with Image.open(path) as img:
         gray = np.array(img.convert('L'))
         #x = np.array(img)  # Convert PIL image to NumPy array
         x = gray / 255.0
         x = x.reshape(400,400,1)
         x = x.astype(np.float32)
    return x

def conv_block(inputs, num_filters):
    x = Conv2D(num_filters, 3, activation = 'relu',kernel_initializer = 'lecun_normal',  kernel_regularizer=l2(l2_reg_strength), padding = 'same')(inputs)
    x = channel_wise_attention(x)
    x = BatchNormalization()(x)
    #x = Activation("relu")(x)
    x = Dropout(0.05)(x)
    x = Conv2D(num_filters, 3, activation = 'relu',kernel_initializer = 'lecun_normal', kernel_regularizer=l2(l2_reg_strength), padding = 'same')(x)
    x = channel_wise_attention(x)
    x = BatchNormalization()(x)
    #x = Activation("relu")(x)
    x = Dropout(0.05)(x)
    return x

def encoder_block(inputs, num_filters):
    x = conv_block(inputs, num_filters)
    p = AveragePooling2D((2, 2), strides=2, padding='same')(x)
    return x, p

def decoder_block(inputs, skip_features, num_filters):
    x = Conv2DTranspose(num_filters, 2, strides=(2,2), kernel_initializer = 'lecun_normal', kernel_regularizer=l2(l2_reg_strength), padding="same")(inputs)
    x = Concatenate()([x, skip_features])
    x = conv_block(x, num_filters)
    x = BatchNormalization()(x)
    x = Dropout(0.05)(x)
    return x

def build_unet(input_shape):
    inputs = Input(input_shape)
    s1, p1 = encoder_block(inputs, 64)
    s2, p2 = encoder_block(p1, 128)
    s3, p3 = encoder_block(p2, 256)
    s4, p4 = encoder_block(p3, 512)
    b1 = conv_block(p4, 1024)
    d1 = decoder_block(b1, s4, 512)
    d2 = decoder_block(d1, s3, 256)
    d3 = decoder_block(d2, s2, 128)
    d4 = decoder_block(d3, s1, 64)
    outputs = Conv2D(1, 1, kernel_initializer = 'lecun_normal', kernel_regularizer=l2(l2_reg_strength), padding="same", activation="sigmoid")(d4)
    model = Model(inputs, outputs, name="UNET")
    return model

def create_dir(path):
    if not os.path.exists(path):
        os.makedirs(path)

def load_dataset(dataset_path1, dataset_path2, split=0.1):
    images = sorted(glob(os.path.join(dataset_path1, "*.jpg")))
    masks = sorted(glob(os.path.join(dataset_path2, "*.jpg")))
    divide_size = int(len(images) * split)
    train_x, valid_x = train_test_split(images, test_size=divide_size, random_state=42)
    train_y, valid_y = train_test_split(masks, test_size=divide_size, random_state=42)

    train_x, test_x = train_test_split(train_x, test_size=divide_size, random_state=42)
    train_y, test_y = train_test_split(train_y, test_size=divide_size, random_state=42)
    return (train_x, train_y), (valid_x, valid_y), (test_x, test_y)

def tf_parse(x, y):
    def _parse(x, y):
        x = read_image(x)
        y = read_mask(y)
        return x, y
    x, y = tf.numpy_function(_parse, [x, y], [tf.float32, tf.float32])
    x.set_shape([H, W, 3])
    y.set_shape([H, W, 1])
    return x, y

def tf_dataset(X, Y, batch=2):
    dataset = tf.data.Dataset.from_tensor_slices((X, Y))
    dataset = dataset.map(tf_parse)
    dataset = dataset.batch(batch)
    dataset = dataset.prefetch(10)
    return dataset
def psnr_metric(y_true, y_pred):
    #y_true=y_true[:,:,0:2]
    #y_pred=y_pred[:,:,0:2]
    max_pixel_value = 1.0
    mse = tf.reduce_mean((y_true - y_pred) ** 2)
    #mse = MeanSquaredError()(y_true, y_pred)
    psnr = 20 * tf.math.log(max_pixel_value / tf.math.sqrt(mse))/tf.math.log(10.0)
    #psnr = 10 * tf.math.log((max_pixel_value ** 2) / mse) / tf.math.log(10.0)
    #psnr =  tf.math.log(max_pixel_value**2) / 10 * tf.math.log(mse)
    return psnr

#model.summary()
smooth = 1e-12
np.random.seed(42)
tf.random.set_seed(42)
#create_dir("files")
batch_size = 4
lr = 1e-3

model_path = os.path.join("/content/drive/MyDrive/soniyafinal/soniya_result", "model_50_unet_median_gray.h5")
csv_path = os.path.join("/content/drive/MyDrive/soniyafinal/soniya_result", "log_50_unet_median_gray.csv")
dataset_path1 = "/content/drive/MyDrive/soniyafinal/soniya_mask"
dataset_path2 = "/content/drive/MyDrive/soniyafinal/soniya_mask"

(train_x, train_y), (valid_x, valid_y), (test_x, test_y) = load_dataset(dataset_path1, dataset_path2)
print(f"Train: {len(train_x)} - {len(train_y)}")
print(f"Valid: {len(valid_x)} - {len(valid_y)}")
print(f"Test : {len(test_x)} - {len(test_y)}")
train_dataset = tf_dataset(train_x, train_y, batch=batch_size)
valid_dataset = tf_dataset(valid_x, valid_y, batch=batch_size)
input_shape = (H,W, 3)
model = build_unet((H, W, 3))
model.compile(loss=combined_loss, optimizer=Adam(lr), metrics=[psnr_metric])
callbacks = [
        ModelCheckpoint(model_path, verbose=1, save_best_only=True),
        ReduceLROnPlateau(monitor='val_loss', factor=0.1, patience=5, min_lr=1e-7, verbose=1),
        CSVLogger(csv_path),
        EarlyStopping(monitor='val_loss', patience=20, restore_best_weights=False),
  ]

# @title Default title text
num_epochs = 50
stored_values=model.fit(train_dataset, epochs=num_epochs, validation_data=valid_dataset, callbacks=callbacks)
from sklearn.metrics import accuracy_score
import matplotlib.pyplot as plt
from sklearn.metrics import classification_report, confusion_matrix
loss = stored_values.history['loss']
epochs = range(1, len(loss) + 1)
acc = stored_values.history['psnr_metric']
val_acc = stored_values.history['val_psnr_metric']
plt.plot(epochs, acc, 'y', label='Train PSNR')
plt.plot(epochs, val_acc, 'r', label='Validation PSNR')
plt.ylim([0, 40])
plt.title('Train and validation PSNR')
plt.xlabel('Epochs')
plt.ylabel('PSNR (dB)')
plt.legend()
plt.show()
val_loss = stored_values.history['val_loss']
plt.plot(epochs, loss, 'y', label='Train loss')
plt.plot(epochs, val_loss, 'r', label='Validation loss')
plt.ylim([0, 0.3])
plt.title('Train and validation MSE')
plt.xlabel('Epochs')
plt.ylabel('MSE')
plt.legend()
plt.show()

import os
os.environ["TF_CPP_MIN_LOG_LEVEL"] = "2"
#!pip install metrics
from scipy.spatial.distance import directed_hausdorff
import numpy as np
import cv2
import pandas as pd
from glob import glob
from tqdm import tqdm
from scipy.spatial import distance
import tensorflow as tf
from tensorflow.keras.utils import CustomObjectScope
#from sklearn.metrics import f1_score, jaccard_score, precision_score, recall_score
from sklearn.model_selection import train_test_split
from skimage.metrics import structural_similarity as ssim
from skimage import io
from skimage import io, color, img_as_ubyte
np.random.seed(42)
tf.random.set_seed(42)
H = 400
W = 400

def create_dir(path):
    if not os.path.exists(path):
        os.makedirs(path)
from tensorflow.keras import backend as K

smooth = 1e-12

def save_results(y_pred, save_image_path):
    y_pred = (y_pred * 255).astype(np.uint8)
    y_pred = Image.fromarray(y_pred)
    y_pred.save(save_image_path)

with CustomObjectScope({"psnr_metric": psnr_metric, 'combined_loss': combined_loss}):
     model = tf.keras.models.load_model(os.path.join("/content/drive/MyDrive/soniyafinal/soniya_result", "model_50_unet_median_gray.h5"))

dataset_path1 = "/content/drive/MyDrive/soniyafinal/soniya_mask"
dataset_path2 = "/content/drive/MyDrive/soniyafinal/soniya_mask"
(train_x, train_y), (valid_x, valid_y), (test_x, test_y) = load_dataset(dataset_path1,dataset_path2)

SCORE = []

# Create a directory for saving the results if it doesn't exist
save_directory = "/content/drive/MyDrive/soniyafinal/soniya_result_median_50_unet_gray"
os.makedirs(save_directory, exist_ok=True)

for x, y in tqdm(zip(test_x, test_y), total=len(test_y)):
    name = os.path.split(x)[-1]
    with Image.open(x) as img:
         #input_image_array = np.array(img)
         gray = np.array(img.convert('L'))
         sigma=50
         #x = input_image_array + np.random.normal(0, sigma, input_image_array.shape).astype(np.uint8)
         gray_noise = gray + np.random.normal(0, sigma, gray.shape)
         gray_noise = np.clip(gray_noise, 0, 255).astype(np.uint8)
         residue1,residue2,residue3,residue = medianfilter(gray_noise)
         gradient_direction, gradient_magnitude = gradient(gray)

         x = np.dstack((gray_noise, residue))  # Stack the original image and residue along the third dimension
         #x = np.dstack((x, residue))
         x = np.dstack((x, gradient_magnitude))
         x = x / 255.0  # Normalize pixel values to the range [0, 1]
         x = x.astype(np.float32)
         x = np.expand_dims(x, axis=0)
         #mask = np.array(img)  # Convert PIL image to NumPy array
         mask =  gray / 255.0  # Normalize pixel values to the range [0, 1]
         #mask = mask.reshape(400,400,1)
         mask = mask.astype(np.float32)

    # Get the predicted mask using your model
    y_pred = model.predict(x, verbose=0)[0]
    y_pred =  y_pred.reshape(400,400)
    #print(y_pred.shape)
    #print(mask.shape)
    # Save the predicted image using PIL
    save_image_path = os.path.join(save_directory, name)
    #save_results(y_pred, save_image_path)

    # Calculate evaluation metrics
    #image1_gray = Image.fromarray((mask * 255).astype('uint8')).convert('L')
    #image2_gray = Image.fromarray((y_pred * 255).astype('uint8')).convert('L')
    image1_gray = (mask * 255).astype('uint8')
    image2_gray = (y_pred * 255).astype('uint8')

    # Calculate SSIM and other metrics
    image1_gray = np.array(image1_gray) / 255.0
    image2_gray = np.array(image2_gray) / 255.0
    threshold = 0.5  # Adjust the threshold as needed
    ground_truth_mask = image1_gray > threshold
    predicted_mask = image2_gray > threshold
    ground_truth_mask = img_as_ubyte(ground_truth_mask)
    predicted_mask = img_as_ubyte(predicted_mask)
    TP = np.sum(np.logical_and(ground_truth_mask, predicted_mask))
    FP = np.sum(np.logical_and(np.logical_not(ground_truth_mask), predicted_mask))
    FN = np.sum(np.logical_and(ground_truth_mask, np.logical_not(predicted_mask)))
    fom = TP / (TP + FP + FN)
    mse = np.mean((mask - y_pred) ** 2)
    max_pixel_value = 1.0
    psnr = 20 * np.log10(max_pixel_value / np.sqrt(mse))
    #noise_mean = np.mean(mask)
    ssim_value = ssim(image1_gray, image2_gray)

    # Store the scores in the SCORE list
    SCORE.append([name, mse, psnr, ssim_value, fom])

# Calculate the mean of scores
    score = [s[1:] for s in SCORE]
    score = np.mean(score, axis=0)
    df = pd.DataFrame(SCORE, columns=["Image", "MSE", "PSNR", 'SSIM', 'FOM'])
    df.to_csv("/content/drive/MyDrive/soniyafinal/soniya_result/metrics_50.csv")

read_file=pd.read_csv('/content/drive/MyDrive/soniyafinal/soniya_result/metrics_50.csv')
average_mse=read_file['MSE'].mean()
print(f"MSE: {average_mse:.4f} ")
average_psnr=read_file['PSNR'].mean()
print(f"PSNR: {average_psnr:.4f} dB")
average_ssim=read_file['SSIM'].mean()
print(f"SSIM: {average_ssim:.4f}")
average_fom=read_file['FOM'].mean()
print(f"FOM: {average_fom:.4f} ")

import matplotlib.pyplot as plt
xx="/content/drive/MyDrive/soniyafinal/soniya_mask/189080.jpg"
img=Image.open(xx)
#img = np.array(img)
#input_image_array = np.array(img)
gray = np.array(img.convert('L'))
sigma=50
gray_noise = gray + np.random.normal(0, sigma, gray.shape)
#gray_noise = gray_noise.astype(np.uint8)
gray_noise = np.clip(gray_noise, 0, 255).astype(np.uint8)
residue1,residue2,residue3,residue = medianfilter(gray_noise)
gradient_direction, gradient_magnitude = gradient(gray)
x = np.dstack((gray_noise, residue))  # Stack the original image and residue along the third dimension
x = np.dstack((x, gradient_magnitude))
x = x / 255.0  # Normalize pixel values to the range [0, 1]
x = x.astype(np.float32)
x = np.expand_dims(x, axis=0)
     #mask = np.array(img)  # Convert PIL image to NumPy array
mask =  gray / 255.0  # Normalize pixel values to the range [0, 1]
     #mask = mask.reshape(400,400,1)
mask = mask.astype(np.float32)

    # Get the predicted mask using your model
y_pred = model.predict(x, verbose=0)[0]
y_pred =  y_pred.reshape(400,400)
    # Save the predicted image using PIL
save_image_path = os.path.join(save_directory, name)
    #save_results(y_pred, save_image_path)

    # Calculate evaluation metrics
    #image1_gray = Image.fromarray((mask * 255).astype('uint8')).convert('L')
    #image2_gray = Image.fromarray((y_pred * 255).astype('uint8')).convert('L')
image1_gray = (mask * 255).astype('uint8')
image2_gray = (y_pred * 255).astype('uint8')

    # Calculate SSIM and other metrics
image1_gray = np.array(image1_gray) / 255.0
image2_gray = np.array(image2_gray) / 255.0
threshold = 0.5  # Adjust the threshold as needed
ground_truth_mask = image1_gray > threshold
predicted_mask = image2_gray > threshold
ground_truth_mask = img_as_ubyte(ground_truth_mask)
predicted_mask = img_as_ubyte(predicted_mask)
TP = np.sum(np.logical_and(ground_truth_mask, predicted_mask))
FP = np.sum(np.logical_and(np.logical_not(ground_truth_mask), predicted_mask))
FN = np.sum(np.logical_and(ground_truth_mask, np.logical_not(predicted_mask)))
fom = TP / (TP + FP + FN)
mse = np.mean((mask - y_pred) ** 2)
max_pixel_value = 1.0
psnr = 20 * np.log10(max_pixel_value / np.sqrt(mse))
    #noise_mean = np.mean(mask)
ssim_value = ssim(image1_gray, image2_gray)

print(f"MSE: {mse:.4f} ")
print(f"PSNR: {psnr:.4f} dB")
print(f"SSIM: {ssim_value:.4f}")
print(f"FOM: {fom:.4f} ")

plt.figure(figsize=(15, 7))
plt.subplot(1, 3, 1)
plt.title('Original Image')
plt.imshow(gray, cmap='gray')
plt.axis('off')
plt.subplot(1, 3, 2)
plt.title(f'Noise (σ={sigma})')
plt.imshow(gray_noise, cmap='gray')
plt.axis('off')
plt.subplot(1, 3, 3)
#plt.title(f'Noise (σ={sigma})')
#y_pred = np.clip(y_pred, 0, 255)
#noisy_image = image_array + np.random.normal(0, sigma, image_array.shape).astype(np.int8)
#noisy_image = np.clip(noisy_image, 0, 255)
plt.imshow(image2_gray, cmap='gray')
plt.axis('off')
plt.tight_layout()
plt.show()
